# Supplementary material for: Risk Factors for Ovarian Cancer: An Umbrella Review of the Literature
Source: Cancers (Basel). 2022 May 30;14(11):2708. doi: 10.3390/cancers14112708 (PMC9179274; doi:10.3390/cancers14112708)
Supplement: Supplementary file 1 [file cancers-14-02708-s001.zip]

Archive with 6 entries (6 files):
- Appendix S1.pdf
- Appendix S2 Protocol.pdf
- Appendix S3 Methods and Results.pdf
- File S1.pdf
- Table S1 .pdf
- Tables S2-S9.pdf
